# Supplementary material for: Formation of synthetic RNA protein granules using engineered phage-coat-protein -RNA complexes
Source: Nat Commun. 2022 Nov 10;13:6811. doi: 10.1038/s41467-022-34644-4 (PMC9649756; doi:10.1038/s41467-022-34644-4)
Supplement: Supplementary file 4 — supplementary data 1 [file 41467_2022_34644_MOESM4_ESM.xlsx]

## Sheet: Sheet1
Name of slncRNA	Sequence
PP7-3x	gagaaacgTTTCGACATTATATGGAATGCGAAAcacggaggatgcgggaaacatgaagatcactcatgttcgcttaaccatggatagggatcacccatgttgcggtggtgcgtcaacCAGAGATTTCATATGGGAAACTCTGggacacgctgtatttatacatgaggatcaccatgtgtgcttaaatatgggtaATTCCAGTTTATATGGAAACGGA
PP7-4x	gagaaacgTTTCGACATTATATGGAATGCGAAAcacggaggatgcgggaaacatgaagatcactcatgttcgcttaaccatggatagggatcacccatgttgcggtggtgcgtcaacCAGAGATTTCATATGGGAAACTCTGggacacgctgtatttatacatgaggatcaccatgtgtgcttaaatatgggtaATTCCAGTTTATATGGAAACGGAATaagattagatatggtttAAACGACAATATATGGATTGCGTTTtggggcacgccgtctggttactgcgatgggtgggaggtagagggattctaagcttaaga
PP7-3x/MS2-3x	gagaaacgTTTCGACATTATATGGAATGCGAAAgtggaacgtaatggacaTGAAGACGATTACGCTTCAcacggaggatgcgggaaacatgaagatcacccacgcttaaccatggatagggatcacccatgttgcggtggtgcgtcaacCAGAGATTTCATATGGGAAACTCTGggacacgctgtatttatacatgaggatcaccatgtgtgcttaaatatgggtaAGTTGACCATTAGGCAACTgtaagatgctccggttaATTCCAGTTTATATGGAAACGGAATtgatgtaccgttgagcaAGAACACGATTACGGTTCTtcgattagatatggggtgggaggtagagggattctcgcgagaaga
PP7-4x/MS2-4x	gagaaacgTTTCGACATTATATGGAATGCGAAAgtggaacgtaatggacaTGAAGACGATTACGCTTCAcacggaggatgcgggaaacatgaagatcacccatgttcgcttaaccatggatagggatcacccatgttgcggtggtgcgtcaacCAGAGATTTCATATGGGAAACTCTGggacacgctgtatttatacatgaggatcaccatgtgtgcttaaatatgggtaAGTTGACCATTAGGCAACTgtaagatgctccggttaATTCCAGTTTATATGGAAACGGAATtgatgtaccgttgagcaAGAACACGATTACGGTTCTtcgattagatatggtttAAACGACAATATATGGATTGCGTTTtggggcacgccgtctggAGAAGACCATTAG…
PP7-8x	gagaaacgTTTCGACATTATATGGAATGCGAAAcacggaggatgcgggaaacatgaagatcacccatgttcgcttaaccatggatagggatcacccatgttgcggtggtgcgtcaacCAGAGATTTCATATGGGAAACTCTGggacacgctgtatttatacatgaggatcaccatgtgtgcttaaatatgggtaATTCCAGTTTATATGGAAACGGAATtaggctagagcatggcggtattgagttcgggtttgAAACGACAATATATGGATTGCGTTTtggggcacgccgtctggAAAGGAGATTATATGAAATCCCTTTgcgcgcaaccgggtagaTACGAGTCAATATGGTGACCGTAccttggtggggaagcgaTAAGCACATTATAAGGAATGG…
PP7-14x/MS2-15x	gagaaacgTTTCGACATTATATGGAATGCGAAAgtggaacgtaatggacaTGAAGACGATTACGCTTCAcacggaggatgcgggaaacatgaagatcacccatgttcgcttaaccatggatagggatcacccatgttgcggtggtgcgtcaacCAGAGATTTCATATGGGAAACTCTGggacacgctgtatttatacatgaggatcaccatgtgtgcttaaatatgggtaAGTTGACCATTAGGCAACTgtaagatgctccggttaATTCCAGTTTATATGGAAACGGAATtgatgtaccgttgagcaAGAACACGATTACGGTTCTtcgattagatatggtttAAACGACAATATATGGATTGCGTTTtggggcacgccgtctggAGAAGACCATTAG…
PP7-4x/Qβ-5x	gagaaacctaggcgattatgacgttattctactttgattgtgATGCATGTCTAAGACAGCATcgcctgctggtcgtgacTAAGGAGTTTATATGGAAACCCTTAcgagacaatgctaccttaccggtcgggcccacttgtttttacccatgATGCATGTCTAAGACAGCATcgcctgctggtcgtgacTAAGGAGTTTATATGGAAACCCTTAgaaacagccgtcgccttgaagccgagaacaATGCATGTCTAAGACAGCATatggattgcctgtctgtTAAGGAGTTTATATGGAAACCCTTAcatcaggcttcgcagtatgcaacgcttgcgATGCATGTCTAAGACAGCATttcaccgctttcctaagTAAGGAGTTTATATGGAAACCCTTAgt…
