# Supplementary material for: Formation of synthetic RNA protein granules using engineered phage-coat-protein -RNA complexes
Source: Nat Commun. 2022 Nov 10;13:6811. doi: 10.1038/s41467-022-34644-4 (PMC9649756; doi:10.1038/s41467-022-34644-4)
Supplement: Supplementary file 6 — source data [file 41467_2022_34644_MOESM6_ESM.xlsx]

## Sheet: Figure 1d
PCP-4x	PCP-3x/MCP-3x	PCP-8x	PCP-4x/MCP-4x	PCP-14x/MCP-15x
12.6246	14.5369	23.4192	25.7631	10.482
11.495	20.471	22.6932	23.0281	9.97371
11.4618	18.3359	17.377	18.8767	9.92989
10.4319	16.6719	15.1288	18.1929	8.27344
9.73422	12.9356	14.3794	17.4359	7.74759
14.3522	14.5369	11.9204	15.7021	7.07274
12.4252	13.5636	7.91569	15.0183	6.69588
10.3987	19.5604	25.644	14.2125	6.66082
19.103	14.3799	16.1593	13.7729	6.57318
16.8439	13.6892	12.5293	12.4542	6.23138
11.5282	12.9984	12.3653	12.4298	6.70465
12.4585	21.821	10.8899	12.1856	6.65206
12.2591	19.3721	10.7026	11.6972	6.30149
11.2625	17.2684	15.6909	10.9402	6.03856
10.4319	12.6217	10.9368	10.9158	5.97721
9.56811	12.4647	10.6089	10.8181	5.77564
9.16944	16.6719	11.5222	10.2076	5.30237
9.03654	15.0706	9.78923	10.0366	5.27607
16.1462	21.3187	9.274	9.93895	5.17967
12.9568	18.5243	7.93911	9.86569	4.88168
12.4917	17.9906	20.3747	9.49939	4.83786
10	17.1429	16.7916	9.37729	4.8028
26.6777	22.8257	14.0515	8.98657	4.69763
12.2591	20.4082	13.8876	8.93773	4.43471
15.515	17.6452	12.0843	8.91331	4.28571
12.1595	16.3579	11.171	8.84005	8.65031
10.5316	22.5118	10.6089	8.20513	8.15074
9.701	19.6232	10.5621	8.15629	6.55565
9.63455	12.3391	16.8384	8.15629	6.46801
17.8073	22.9513	15.7377	7.78999	6.14373
17.4419	21.2559	15.3162	7.69231	6.0298
17.1761	18.0534	13.0913	7.59463	5.33742
15.2159	13.2496	12.178	20.0977	11.227
9.66777	24.0816	11.3583	18.8523	11.2007
9.03654	22.6374	9.11007	18.315	8.4312
8.83721	15.102	21.2881	17.8755	7.21297
14.3189	24.8352	20.3981	17.5336	6.14373
11.4618	24.5212	17.1663	15.873	5.93339
10.1993	15.9498	10.0234	15.5067	5.81069
25.6146	12.3705	9.8829	15.2381	5.79316
13.9203	26.3736	13.0211	14.6032	5.55653
13.4551	13.6578	10.9836	14.4322	5.28484
12.4585	12.7159	9.18033	14.3346	5.16214
11.6279	12.2449	9.06323	13.9194	9.03593
10.4983	21.6327	8.31382	13.6508	8.62401
10.0997	14.1915	15.9485	13.6508	6.63453
9.96678		15.4801	13.4799	6.47677
15.814		13.0913	13.4554	6.17879
13.9535		8.94614	13.3333	6.09115
12.8239		7.96253	13.0403	5.96845
21.3621		22.2482	12.8449	5.95092
17.3754		19.1335	12.5519	5.86328
16.9435		11.4754	12.0147	5.48642
16.3123		15.1756	11.9658	5.43383
14.8505		13.5597	11.9414	8.97458
12.7907		9.43794	11.7705	8.57143
22.392		8.24356	11.6728	7.90535
19.8007		15.3162	11.6484	7.56354
19.2691		13.0211	11.4042	7.53725
15.515		12.9508	11.2576	7.51096
15.2159		12.7166	11.1355	7.02016
9.701		12.623	11.1111	6.8624
9.46844		12.1546	11.0134	6.05609
9.33555		9.71897	10.8669	6.03856
9.30233		9.62529	10.7692	5.81946
9.2691		9.13349	10.5739	5.72305
9.13621		8.10304	10.5739	14.0578
10.8306		19.2974	10.525	12.9097
10.7973		18.548	10.3053	12.4452
9.83389		14.4965	10.2808	12.4102
18.8372		10.5152	10.2564	10.9115
16.8771		8.85246	10.1832	10.7975
15.6478		14.0984	10.1832	10.3243
14.4186		15.7143	10.0855	9.15863
9.66777		13.7237	10.0122	8.7993
9.10299		12.8103	9.98779	8.10692
9.96678		11.7096	9.98779	7.92287
9.50166		19.5785	9.93895	7.76512
9.2691		17.2131	9.57265	7.3532
21.3289		16.2763	9.54823	7.13409
15.7807		10.9368	9.47497	6.33655
13.7542		8.7822	9.47497	17.9579
15.2824		11.0304	9.37729	15.9159
14.4186		9.18033	9.27961	14.4522
13.6877		14.8009	9.23077	13.6897
13.4219		11.5925	9.15751	11.2533
13.289		8.2904	9.13309	11.1394
13.2558			9.08425	10.1928
11.6611			8.93773	8.68536
11.6611			8.86447	7.92287
11.6279			8.84005	7.70377
10.3322			8.59585	7.24803
10.3322			8.59585	7.04645
10.1993			8.52259	6.99387
10.1993			8.47375	9.84224
10.1661			8.40049	7.25679
9.93355			8.40049	5.03944
9.93355			8.15629	6.60824
9.86711			8.10745	12.9185
9.73422			8.08303	10.631
9.60133			8.05861	10.1578
9.46844			8.03419
9.2691			7.88767
9.20266			19.0476
15.5482			17.265
12.4252			15.3114
11.8937			14.0659
10.299			12.2344
9.80066			12.0147
15.5814			11.5507
15.3156			11.3065
26.6445			10.8913
24.8505			10.232
22.5914			9.81685
16.1462			9.76801
13.5548			9.40171
12.2924			8.81563
11.7276			8.69353
			8.59585
			8.47375
			8.30281
			8.27839
			8.25397
			8.22955
			8.15629
			8.13187
			8.08303
			7.93651
			7.93651
			7.78999
			7.74115
			7.64347
			17.4847
			17.2894
			16.8987
			15.2137
			14.652
			14.4567
			14.2369
			14.0415
			13.7241
			13.602
			12.5275
			11.6239
			11.5263
			11.5018
			11.0867
			10.7448
			10.4274
			10.3541
			10.3541
			10.2808
			10.1832
			10.0122
			9.64591
			9.10867
			9.03541
			9.03541
			8.74237
			8.71795
			8.54701
			8.37607
			8.20513
			8.20513
			8.20513
			8.13187
			8.00977
			7.98535
			7.98535
			7.96093
			7.81441
			7.59463
			19.4383
			17.2161
			17.1917
			16.8987
			16.1905
			15.6044
			14.7009
			14.5543
			14.4322
			14.3834
			14.3346
			14.2369
			14.188
			14.1148
			13.9194
			13.7241
			13.5775
			13.5043
			13.431
			13.431
			13.3822
			13.2845
			13.2601
			13.2357
			13.0159
			12.6984
			12.6984
			12.5031
			12.3565
			12.3565
			12.2589
			12.1856
			12.1856
			12.1612
			12.1612
			12.0635
			12.0635
			12.0635
			11.5507
			11.5507
			11.5018
			11.4042
			11.3797
			11.2821
			11.1844
			11.16
			11.16
			10.525
			10.5006
			10.4762
			10.4518
			10.1343
			9.52381
			9.32845
			9.20635
			9.15751
			9.13309
			9.08425
			9.01099
			9.01099
			8.81563
			8.71795
			8.69353
			8.54701
			8.52259
			8.42491
			8.42491
			8.37607
			8.35165
			8.18071
			8.18071
			8.10745
			7.98535
			7.81441
			7.47253
			18.5592
			15.9219
			15.7509
			15.7509
			14.9451
			14.9206
			14.8474
			14.7497
			14.652
			14.4322
			14.4078
			14.0171
			13.8462
			13.5775
			13.0647
			12.9182
			12.7473
			12.674
			12.6007
			12.4298
			11.7949
			11.7705
			11.6972
			11.6728
			11.5507
			11.5018
			11.2576
			11.2088
			11.1844
			10.7692
			10.7692
			10.3785
			10.3053
			10.1587
			10.0611
			10.0611
			9.86569
			9.79243
			9.59707
			9.40171
			9.37729
			9.30403
			9.25519
			9.20635
			9.10867
			9.05983
			9.01099
			9.01099
			8.96215
			8.91331
			8.88889
			8.74237
			8.49817
			8.44933
			8.42491
			8.40049
			8.22955
			8.13187
			8.03419
			16.9719
			15.7998
			15.6044
			14.8962
			14.3346
			13.5775
			13.431
			13.3089
			12.381
			12.3077
			12.2589
			12.2344
			12.1856
			12.1856
			11.8193
			11.6972
			11.5751
			11.5751
			11.5263
			11.4286
			11.1844
			11.0623
			10.8913
			10.8181
			10.8181
			10.7204
			10.696
			10.6716
			10.5983
			10.4518
			10.2564
			10.2076
			10.1587
			9.84127
			9.79243
			9.76801
			9.76801
			9.71917
			9.69475
			9.67033
			9.64591
			9.62149
			9.62149
			9.57265
			9.54823
			9.54823
			9.49939
			9.27961
			9.27961
			9.23077
			9.20635
			8.96215
			8.93773
			8.86447
			8.86447
			8.71795
			8.71795
			8.71795
			8.69353
			8.69353
			8.69353
			8.59585
			8.57143
			8.44933
			8.40049
			8.40049
			8.32723
			8.30281
			8.22955
			8.22955
			8.20513
			8.18071
			8.15629
			8.13187
			8.10745
			8.08303
			7.86325
			7.86325
			19.8779
			18.9011
			18.6325
			17.5092
			17.4847
			17.0696
			16.8254
			16.4103
			15.8242
			15.58
			14.4811
			14.0659
			13.8462
			13.4554
			13.1624
			13.0403
			13.0159
			12.5763
			12.5031
			12.4542
			12.3077
			12.2589
			12.2344
			12.0635
			11.9902
			11.9658
			11.3065
			11.1844
			11.1844
			11.0867
			10.4274
			10.3785
			10.0855
			10.0855
			10.0611
			9.79243
			9.76801
			9.76801
			9.59707
			9.52381
			9.47497
			9.35287
			9.23077
			9.18193
			9.13309
			9.13309
			18.6813
			17.4603
			17.1184
			16.6056
			15.7509
			15.4823
			15.3602
			15.2869
			15.2381
			13.9683
			13.5775
			13.5043
			12.9426
			12.8938
			12.8205
			12.674
			12.4298
			12.4298
			12.3321
			12.1612
			12.1368
			11.9414
			11.7705
			11.746
			11.6972
			10.9402
			10.7204
			10.6471
			10.5739
			10.5739
			10.5495
			10.4274
			10.0122
			9.89011
			9.89011
			9.86569
			9.81685
			9.69475
			9.67033
			9.45055
			9.18193
			8.71795
			18.2418
			15.9463
			15.873
			14.6764
			13.9683
			13.6752
			13.5775
			13.4066
			13.2112
			13.1868
			13.1624
			12.8938
			12.7961
			12.2833
			12.0147
			12.0147
			11.4286
			11.3553
			11.2576
			11.1844
			10.7204
			10.0855
			9.81685
			8.96215
			8.86447
			8.69353
			19.0965
			18.9988
			13.7485
			12.6007
			10.6471
			9.37729
			13.3333
			11.2088
			9.13309
			16.6056
			13.4066
			11.8926
			11.3797
			11.0867
			9.96337
			8.81563

## Sheet: Figure 1e
PCP-4x	PCP-3x/MCP-3x	PCP-8x	PCP-4x/MCP-4x	PCP-14x/MCP-15x
19	5	34	15	38
28	5	55	1	172
4	75	57	13	24
19	5	37	3	24
9	7	25	28	32
14	1	12	12	26
10	6	35	1	4
25	10	33	21	9
6	12	30	26	54
32	9	16	9	18
31	3		30	18
3	70		26
1	21		45
3	4		13
1	4		5
2	36		17
	3		8
			28
			7
			16
			9
			15
			12
			20
			17
			13
			35
			30
			31
			28
			32
			16
			18
			25
			17
			10
			20
			49
			26
			14
			24
			14
			14
			12
			5
			12
			23
			20
			93
			5
			19
			49
			5
			67

## Sheet: Figure 1f
PCP-4x		PCP-3x/MCP-3x		PCP-4x/MCP-4x		PCP-8x		PCP-14x/MCP-15x
Points (blue)	Fit (red)	Points (blue)	Fit (red)	Points (blue)	Fit (red)	Points (blue)	Fit (red)	Points (blue)	Fit (red)
0.262712	0.262712	0.130435	0.130435	0.145914	0.188716	0.0804598	0.0655172	0.158416	0.115512
0.19774	0.227184	0.130435	0.130435	0.188716	0.188716	0.130268	0.0996408	0.231023	0.215782
0.138418	0.191657	0.115942	0.130435	0.194553	0.188716	0.153257	0.131034	0.214521	0.231023
0.129944	0.156129	0.115942	0.130435	0.152399	0.164593	0.137931	0.131034	0.128713	0.184498
0.0903955	0.120602	0.101449	0.117812	0.114137	0.125099	0.122605	0.127395	0.0792079	0.117651
0.0734463	0.0850741	0.101449	0.098352	0.0719844	0.0885229	0.0996169	0.104646	0.0561056	0.0612853
0.0451977	0.0495465	0.0869565	0.078892	0.0440986	0.0621937	0.0766284	0.0818966	0.0231023	0.0265249
0.0282486	0.014019	0.0797101	0.0613604	0.0285344	0.0358646	0.0536398	0.0591475	0.019802	0.00970745
0.0225989	0	0.0652174	0.0483871	0.0168612	0.0232337	0.0383142	0.0393103	0.00990099	0.00334107
0.0112994	0	0.0362319	0.0354137	0.00713359	0.0133603	0.0306513	0.0256609	0.00990099	0.00114595
0.0112994	0	0.0217391	0.0224404	0.00129702	0.00669614	0.0229885	0.0150447
0.0112994	0			0.000648508	0.00406323	0.0153257	0.00897829
0.0169492	0			0.00129702	0.00154298	0.0114943	0.0047838
				0.00194553	0.000994459

## Sheet: Figure 1g
SlncRNA	PCP-4x	PCP-3x/MCP-3x	PCP-4x/MCP-4x	PCP-8x	PCP-14x/MCP-15x
K0	5.7	3.1	1.7	1.4	0.8

## Sheet: Figure 2c
PCP-3x	PCP-3x/MCP-3x	PCP-4x	PCP-4x/MCP-4x	PCP-8x	PCP-14x/MCP-15x
2623.01	104.403	122.271	389.72	4590.74	1064.67
2631.27	130.019	101.414	464.757	4599.95	708.339
1751.18	107.495	93.6797	540.821	4785.71	582.361
1958.17	154.543	71.0654	214.062	8600.55	1036.84
1938.62	117.125	171.971	265.239	6203.49	817.548
2634.1	119.069	236.126	467.812	8358.26	987.946
782.964	126.154	189.084	302.037	7054.41	570.32
1793.42	214.709	266.24	226.654	6966.9	588.998
1829.87	210.512	180.2	473.835	6198.53	934.866
410.101	264.961	204.786	764.614	548.897	568.676
854.975	228.178	207.146	622.305	10723.6	1099.96
1822.06	268.142	195.457	778.13	6601.06	536.398
2442.84	220.967	181.542	555.845	949.171	350.878
514.307	231.623	159.423	81.5818	4267.89	1337.54
1475.8	216.65	115.777	1675.63	5398.19	594.141
2909.28	251.583	104.477	1658.45	5130.06	9567.69
2372.78	200.46	101.062	1371.66	1250.29	678.858
740.272	160.978	89.5348	1371.58	1126.52	808.335
1016.57	124.609	169.967	644.301	647.621	729.986
651.674	145.757	79.0926	661.72	501.402	677.254
657.537	178.393	233.93	511.925	1484.18	20650.6
546.216	155.149	320.745	586.915	1258.97	2231.74
521.199	173.874	182.598	495.849	1061.27	4133.59
2185.16	163.696	167.068	508.642	1363.07	20032.7
3101.27	188.979	119.265	578.847	912.377	19241.5
1005.81	132.076	89.0768	539.621	648.689	2384.67
973.384	89.4424		387.171	180.791	2493.79
1208.16			449.756	84.9828	2140.72
1421.73			71.2202	679.616	1911.68
2598.22			94.8685	683.968	2241.96
2947.63				645.643	1549.89
576.158				75.2728	1632.02
2357.97				1012.63	1380.5
2695.15				1273.49	1333.61
1859.28				1744.35	1841.3
2831.48				577.488	1987.74
2085.07				2609.9	1298.34
2079.59				1779.92	1815.08
1923				2563.39	2039.32
1753.81				1114.41	1756.93
2381.62				519.85	2166.09
1285.61				717.458	1467.4
1268.41				799.314	2301.92
2312.62				371.264	2382.88
1668.69				2994.05	1914.45
818.504				811.71	4355.3
857.095				841.323	2393.36
742.671				930.839	4421.93
527.455				333.082	2517.08
1298.27				798.796	2575.16
1015.22				2652.45	3431.54
838.65				1137.57	24549.8
960.515				862.502	5604.72
1374.19				448.883	2990.05
1003.86				166	3739.47
737.483				149.618	2794.27
930.136				408.319	2710.07
834.453				377.266	3545.44
801.827				403.228	2006.42
1025.39				469.465	5032.3
				1114.67	4366.45
				1267.39	3335.68
				1160.73	2575.16
				1015.93	3715.33
				2190.87	4743.12
				1108	2862.65
				1047.38	2501.01
				761.853	2558.28
				1266.02	2669.58
				245.216	12397.7
				267.994	3386.96
				289.235	4124.23
				136.007	8774.38
				111.034	18256.8
				101.769	18964.2
				1740.16	16252.8
				1707.74	18172.8
				1079.94	19098.6
				1636.35	19023.6

## Sheet: Figure 2d
RNA granules								RNA-Protein granules								Percentages
PCP-3x	PCP-4x	PCP-3x/MCP-3x	PCP-4x/MCP-4x	PCP-8x	PCP-14x/MCP-15x			PCP-3x	PCP-4x	PCP-3x/MCP-3x	PCP-4x/MCP-4x	PCP-8x	PCP-14x/MCP-15x			PCP-3x	PCP-4x	PCP-3x/MCP-3x	PCP-4x/MCP-4x	PCP-8x	PCP-14x/MCP-15x
	14.8505	12.9356	11.0134	9.8829	4.04032			23.1633	31.9269	17.865	11.0379	31.2646	18.5276				16.94	41.97	63.81	110.87	94.53
	13.2558	12.3391	9.69475	9.64871	3.29535			19.3878	26.3455	15.2276	7.39927	24.2155	5.6617
	12.4252	12.1507	9.62149	8.19672	2.93602			18.8776	13.4219	15.0078	11.5018	21.9906	8.96582
	12.0598	11.9309	9.37729	8.14988	2.75197			18.7245	10.1329	14.7881	10.1099	21.3583	7.60736
	10.8638	11.617	8.88889	8.00937	2.48904			17.0918	8.90365	12.6531	10.0366	19.9063	3.70727
	10.8306	11.5856	8.84005	7.49415	7.18668			16.2755	8.60465	12.1507	8.86447	14.4731	10.596
	10.0997	10.8006	8.62027	7.37705	6.48554			13.1633	11.7276	10.4239	7.76557	6.9555	6.91499
	9.90033	10.4553	8.59585	7.37705	3.04996			12.5	9.10299	10.4239	7.39927	10	5.59159
	9.66777	10.2041	8.57143	7.28337	2.84838			12.3469	8.60465	23.4223	7.30159	8.26698	7.3532
	9.33555	10.1727	8.54701	7.23653	4.02279			16.4796	11.1628	21.7582	7.22833	7.96253	47.8703
	9.30233	10.1099	8.44933	8.94614	3.56705			15.7653	10.3987	19.1837	8.52259	31.9672	6.00351
	9.2691	9.9843	8.27839	8.71194	2.98861			14.3367	9.16944	18.1476	6.98413	26.4871	5.45136
	8.87043	9.9529	8.18071	8.38407	5.80193			14.3367	17.1096	17.0173	6.42247	23.0211	4.27695
	8.87043	9.92151	7.88767	7.84543	5.40754			13.8265	9.06977	9.45055	21.0745	21.5222	3.15513
	8.77076	9.89011	7.83883	7.75176	5.11832			17.551	9.06977	12.0251	20.9768	21.4052	6.24014
	8.6711	9.89011	7.78999	7.65808	5.05697			16.4796	24.2193	10.5181	19.536	19.0164	4.57493
	8.63787	9.73312	7.76557	7.5644	5.01315			15.3061	17.0764	9.32496	17.0208	18.7822	17.5811
	8.30565	9.60754	7.74115	7.33021	4.88168			13.0102	9.00332	27.5667	14.652	9.29742	7.94917
	8.2392	9.60754	7.71673	7.1897	4.75022			12.2959	34.5183	19.843	13.0403	6.97892	5.84575
	8.17276	9.41915	7.25275	7.14286	4.48729			11.8878	21.9269	17.865	12.3321	19.2974	5.12708
	8.10631	9.29356	7.17949	7.00234	3.88256			31.6837	15.2159	16.4835	18.3883	13.6768	6.78352
	13.2226	9.23077	7.13065	6.97892	3.61087			27.0918	15.0498	15.8242	16.9475	13.4192	5.30237
	12.5914	9.13658	7.08181	9.34426	3.48817			20.2041	17.4419	12.4019	15.3602	12.9742	5.02191
	10.9967	9.01099	7.03297	8.47775	3.40053			19.2347	16.0133	9.35636	14.5543	11.6862	4.53111
	10.4319	14.6939	6.95971	8.24356	3.31288			18.6224	13.5216	17.0801	12.8938	11.171	13.2252
	9.76744	14.5997	6.93529	8.24356	3.24277			18.4184	13.1894	15.8242	11.3065	10.1874	12.5416
	9.63455	13.4694	6.83761	7.89227	3.16389			18.3163	11.8937	13.5322	10.0611	9.60187	11.2971
	9.16944	12.2449	6.81319	7.33021	2.98861			26.6837	9.86711	11.8367	10.0122	9.18033	9.5092
	8.63787	11.4914	6.81319	7.28337	4.99562			24.2347	9.50166	11.0832	9.81685	8.12646	5.31113
	8.40532	11.0204	6.76435	7.23653	3.7511			20.7653	9.10299	10.2983	9.62149	29.8595	5.09202
	8.07309	10.8006	6.73993	7.09602	2.70815			20.1531		20.5338	6.86203	19.4848	5.7844
	14.2525	10.5808	6.73993	7.00234	2.59422			18.2653		15.7614	6.03175	17.6815	14.7415
	13.4884	10.2355	6.71551	9.22717	2.57669			13.0102		13.5636	5.90965	16.3466	8.15951
	12.6578	10.2355	6.71551	8.66511	5.16214			13.0102		11.2716	5.83639	21.6628	16.6696
	11.6279	10.2041	6.69109	7.82201	4.62752			12.1939		9.60754	5.76313	17.9859	12.8571
	11.5282	10.1727	6.69109	7.75176	2.5241			11.9388		8.69702	23.4432	16.6745	5.72305
	10.4651	10.0157	6.64225	7.65808	2.46275			31.9388		18.7441	20.1465	11.9438	5.33742
	9.80066	9.9529	6.64225	7.63466	4.74145			27.7551		14.4427	20	33.7002
	9.63455	9.92151	6.61783	7.5644	4.27695			23.8776		9.85871	19.6337	16.1358
	8.93688	9.67033	6.59341	7.25995	2.94479			21.4286		24.1444	17.4359	6.76815
	8.37209	9.60754	6.54457	7.1897	2.7695			20.6633		18.9953	17.3626	18.9461
	17.4086	9.41915	6.52015	7.00234	2.7695			16.8367		17.8336	5.83639	14.7307
	14.7176	9.32496	6.49573	8.99297	2.48028			13.5714		15.0078	24.9817	14.192
	14.6179	9.13658	6.49573	7.61124	2.76074			11.9898		11.8053	24.7863	14.192
	13.2558	8.97959	6.47131	7.54098	2.5241			11.7857		11.0204	21.7338	9.62529
	13.2558	8.854	6.44689	7.37705	2.51534			54.3367		13.7834	16.63	28.267
	12.2924	14.0031	6.39805	7.33021	2.48028			45.8673		12.0565	15.9951	23.0913
	11.9269	11.2402	6.37363	7.28337	2.41893			44.1837		10.3925	15.9707	13.8173
	11.8272	10.675	6.32479	7.21311	2.39264			43.9796		22.8571	11.917	20.2576
	10.4983	10.5495	6.30037	7.21311	5.10955			32.7551		14.9137	10.7937	18.1265
	10.299	11.2402	6.22711	7.09602	4.83786			31.1735		12.4019	8.40049	16.3466
	9.76744	10.7692	6.17827	7.02576	2.70815			15.051		11.7425	20.4151	15.8782
	9.00332	10.9576	10.3297	6.97892	5.00438			22.8571		10.0471	19.707	13.3958
	8.27243	10.7378	9.93895	9.85948	4.8028			20.7143		27.3155	18.2906	12.7166
	18.0731	9.01099	9.64591	9.11007	4.01402			19.7959		23.6107	15.6044	14.0047
	15.8472	12.0565	9.15751	8.31382	2.59422			18.4694		15.259	14.1392	13.8642
	15.6478	11.5542	8.84005	8.00937	4.27695			17.1429		11.7111	5.73871	11.7096
	14.7508	10.7378	8.49817	6.97892	3.40929			16.0204		10.989	17.3382	23.2553
	14.485	9.89011	7.81441	9.11007	3.24277			13.5714		36.7975	12.8694	17.1429
	14.2193	9.85871	6.86203	9.01639	2.58545			12.9592		34.9765	9.57265	16.1593
	12.691	9.67033	6.86203	7.77518	2.53287			12.8571		20.3768	8.79121	12.4824
	11.794	9.63893	6.73993	7.75176	4.62752			12.3469		18.5871	7.76557	12.2248
	11.0631	9.32496	6.66667	7.58782	3.56705			12.2449		17.9592	6.03175	9.20375
	13.887	9.29356	6.34921	7.44731	4.55741			25.4592		15.8556	5.93407	25.9485
	13.1894	9.16797	6.34921	7.37705	2.95355			24.2857		9.79592	5.90965	17.6347
	11.6944	9.10518	6.30037	7.35363	2.85714			20.051		5.68289	20.1465	7.40047
	11.4286	9.10518	6.30037	7.16628	4.11919			13.3673		11.8681	19.8779	8.7822
	10.8306	13.7206	6.22711	8.52459	3.40929			15.4592		11.2402	19.6581	8.47775
	10.7973	13.6264	6.22711	8.1733	3.02366			12.7551		9.70173	18.5348	8.38407
	10.7309	12.9984	6.22711	7.1897	2.85714			12.551			18.0952	7.09602
	9.10299	11.2402	6.20269	6.93208	2.82209			12.449			17.9243	12.1077
	9.06977	11.0832	6.12943	9.18033	2.7695			12.2449			17.7778	8.36066
	8.9701	10.8948	6.00733	8.73536	2.69062			12.1939			16.8987	7.09602
	8.63787	10.8006	5.95849	8.19672	2.63804			12.1429			16.2393	27.4005
	8.27243	10.1727	14.1148	8.10304	3.20771			49.4898			15.5311	26.534
	15.1163	10.1099	13.8462	7.84543	2.48028			40.6633			14.7009	26.2763
	13.9203	10.0157	13.6996	7.58782	2.82209			26.8367			14.5055	24.6604
	12.8239	9.79592	13.5531	7.58782	2.61174			13.8265			13.9927	24.0515
	12.1595	9.70173	13.3089	7.04918	2.46275			12.1939			13.5287	22.3653
	11.9934	9.54474	13.1868	6.93208	3.91762			23.2143			13.2601	21.1475
	11.0963	9.48195	11.5018	8.12646	2.87467			21.5816			12.9915	20.8665
	10.9967	9.16797	10.6716	7.84543	2.85714			27.2959			12.9426	19.8361
	10.6645	9.10518	10.5739	7.04918	2.83961			16.8878			12.2833	18.8056
	10.3987	9.01099	10.2808	7.02576	4.48729			16.4796			12.1856	17.9157
	10.0664	9.01099	9.20635	6.9555	3.43558			15.6633			11.6972	17.5644
	9.80066	8.97959	8.05861	9.15691	4.05784			20.6633			11.4042
	9.30233	8.94819	7.74115	8.61827	3.93514			19.4388			11.0623
	9.10299	8.854	3.32112	8.05621	2.99737			22.7551			10.9158
	9.00332	13.8148	3.19902	7.47073	2.71691			20.3571			10.8913
	9.00332	13.0612	1.88034	7.37705				18.6224			8.37607
	8.77076	12.5589	1.41636	7.35363				14.949			8.22955
	8.6711	12.4333	0.830281	7.1897							7.98535
	8.60465	11.9309	12.7473	7.11944
	8.57143	11.8053	8.18071	11.9672
	8.53821	11.7739	7.61905	9.43794
	8.50498	11.7111	7.13065	9.274
	15.3488	11.5228	6.98413	8.87588
	13.8538	10.9262	10.2076	8.43091
	13.4551	10.2669	9.74359	8.2904
	12.7907	9.76452	9.69475	7.98595
	12.093	9.41915	9.35287	7.61124
	11.8605	9.23077	8.84005	7.28337
	10.9967	10.2041	7.52137	7.0726
	10.7641	8.8854	10.3297	13.1148
	10.3654	8.75981	8.42491	9.74239
	10.0997	8.72841	7.98535	9.03981
	10.0664	9.79592	7.20391	8.85246
	9.60133	9.76452	10.3541	7.91569
	9.46844	17.8336	9.93895	11.0304
	9.43522	17.2998	8.93773	9.43794
	9.23588	14.2229	8.22955	8.96956
	9.13621	12.2135	6.71551	8.64169
	9.06977		6.39805	8.22014
	8.77076		12.5763	8.00937
	8.57143		11.3797	7.98595
	8.53821		10.4029	7.93911
	8.00664		10.2076	7.91569
	14.5515		9.37729	9.62529
	12.7907		9.18193	7.25995
	12.4917		9.10867	7.14286
	12.392		8.98657	6.9555
	11.5282		8.69353
	11.4618		8.22955
	10.8306		7.30159
	9.90033		6.71551
	9.86711		6.64225
	9.80066		12.8449
	9.66777		8.05861
	8.53821		7.71673
	8.43854		7.00855
	13.7874		6.54457
	10.7973		12.8449
	10.4651		10.9158
	9.73422		7.76557
	9.60133		7.49695
	8.90365		7.27717
	8.70432		7.03297
	8.40532		6.81319
	8.2392		11.9414
	8.17276		10.1099
	18.206		9.57265
	12.2259		9.20635
	12.1927		8.66911
	10.5648		8.42491
	9.46844		8.22955
	9.23588		8.05861
	8.47176		7.44811
	8.37209		7.05739
	8.37209		6.76435
	8.2392		6.69109
	13.3887		6.64225
	11.6611		6.61783
	9.50166		6.27595
	9.06977		10.1587
	9.03654		9.54823
	9.03654		8.08303
	8.83721		6.73993
	8.53821		6.42247
	14.2857		12.6252
	10.5648		10.8669
	10.1329		10.8181
	13.4219		10.5739
	13.0897		10.2808
	9.56811		9.96337
	8.60465		9.71917
			8.57143
			8.22955
			7.88767
			6.93529
			6.71551
			6.05617
			12.5519
			10.4518
			9.13309
			8.37607
			8.10745
			8.08303
			7.27717
			6.88645
			9.67033
			7.66789
			7.42369
			6.95971
			6.15385
			11.4042
			8.98657
			8.76679
			8.40049
			7.17949
			6.49573
			6.42247
			11.0379
			8.93773
			8.86447
			8.64469
			7.37485
			7.13065
			15.2137
			13.7485
			11.1844
			9.30403
			8.93773
			8.52259
			7.39927

## Sheet: Figure 2h
RNA concentration
100 nM		10 nM		1 nM		0 nM
T = 0 hr	T = 1 hr	T = 0 hr	T = 1 hr	T = 0 hr	T = 1 hr	T = 0 hr	T = 1 hr
4.62704	4.78967	4.45022	3.99291	3.39146	3.56844	3.16495	3.48159	1000 nM	Protein concentration
4.64318	4.7892	4.36706	4.73534	3.48159	3.24304	3.28623	3.45117
4.68966	4.78942	4.57774	4.2539	3.52205	3.62387	3.21801	3.47567
4.65709	4.78412	4.1931	4.45326	3.28758	3.42504	3.2335	3.48841
4.7816	4.78938	4.36165	4.31418	3.2634	3.54949	3.21299
	4.78908		4.31452		3.28171
	4.76509		4.04505		3.28488
	4.78906		4.50376		3.23426
	4.74605		4.05396
	4.66734		4.46783
3.89548	3.5437	3.01995	2.82866	2.99607	3.44716	3.39094	2.79865	100 nM
2.99078	4.04139	3.15806	2.8109	2.88762	3.25551	2.86864	2.80956
3.0013	3.55787	3.19893	2.80956	3.05729	3.29535	2.82672	2.80956
3.11227	3.35984	3.05538	3.09132	2.8848	2.95085	2.84819	2.76716
	3.57426		3.02572		3.82249
2.80414	2.80956	2.81624	2.84323	2.79169	2.77085	2.71181	2.81823	10 nM
2.74586	2.77379	2.71684	2.77815	2.70157	2.72916	2.79518	2.92942
2.72754	2.77597	2.7185	2.68574	2.7839	2.74194	2.69636	2.84011
2.74273	2.7574	2.79588	2.71012	2.68395	2.75282

## Sheet: Figure 3b
Positive amplitudes		Quiescent amplitudes		Negative amplitudes
40.4251		-21.5587		-243.01
101.32		-40.6689		-128.108
115.191		52.6338		-150.621
45.5443		-24.7182		-83.6674
67.2265		22.9708		-192.923
14.0669		-155.644		-190.32
210.814		42.3844		-242.541
131.324		-236.999		-100.091
24.7404		-12.6911		-151.941
75.6131		-112.076		-239.913
24.0613		-319.301		-236.41
156.654		-17.9121		-51.5178
45.0175		69.8548		-112.528
63.1134		20.7327		-187.961
41.4385		-44.0428		-156.391
54.574		37.6634		-20.3845
1137.76		-201.061		-185
165.558		-495.835		-48.0626
139.028		-71.5233		-86.2819
1513.92		-611.131		-61.7812
2459.47		27.6085		-120.555
2116.24		7.7396		-125.338
2013.26		-258.581		-954.587
561.74		3.52589		-810.66
404.746		-62.1389		-1294.38
770.881		-59.186		-797.395
617.061		5.76415		-632.819
839.62		-199.731		-122.841
856.042		-283.979		-107.38
1288.26		-84.8875		-18.0888
413.763		-79.5669		-142.173
171.018		1042.19		-149
100.939		831.809		-79.1799
273.64		313.252		-69.4316
155.95		499.022		-927.161
89.5855		67.5268		-1408.25
90.992		-123.196		-652.035
99.6614		-249.807		-170.593
61.3965		-109.451		-632.51
204.029		8.24105		-1292.11
354.334		-997.164		-441.997
111.12		30.9081		-319.823
177.954		-1013.33		-184.363
251.483		-352.558		-101.079
229.494		183.394		-353.702
553.333		-485.968		-256.531
146.919		816.586		-354.41
192.035		121.658		-181.35
354.651		72.7747		-131.114
197.203		168.486		-142.915
375.077		100.091		-200.439
2127.95		25.5688		-170.209
1758.19		-27.7493		-188.995
261.325		192.988		-119.29
240.799		113.356		-223.818
275.212		54.8118		-128.474
330.631		-64.7918		-133.619
366.299		-180.467		-253.833
312.148		-22.4982		-100.544
204.173		-274.665		-234.648
138.651		13.2015		-144.265
451.664		71.8688		-165.273
283.282		-102.209		-144.93
216.962		19.5425		-239.462
366.86		94.2393		-179.006
368.777		-242.328		-225.325
197.313		34.8745		-201.297
536.941		-249.573		-240.278
317.518		105.259		-240.173
134.533		62.7741		-97.3773
431.441		-295.371		-274.914
745.249		-43.2142		-194.299
299.971		-119.539		-110.357
320.96		-137.13		-143.233
434.13		-320.878		-235.394
525.801		-35.2831		-353.425
1470.08		137.035		-354.489
2164.82		-13.5499		-289.918
1112.97		-11.1185		-162.29
1269.09		34.6795		-118.15
1033.56		-60.1959		-349.997
294.143		-109.816		-398.817
564.516		-857.134		-161.311
387.79		-390.127		-292.378
1781.99		-120.799		-245.212
		-580.701		-343.858
		140.93		-281.884
		-126.873		-980.102
		232.899		-1879.24
		229.296		-331.291
		157.687		-227.457
		403.38		-386.201
		-453.7		-61.9274
		148.76		-163.489
		-156.558		-357.473
		-358.268		-190.765
		8.86091		-233.911
		186.707		-485.846
		-198.138		-355.359
		-245.928		-364.53
		426.521		-383.91
		351.491		-389.51
		58.5286		-377.821
		181.768		-317.762
		-168.472		-377.582
		0		-490.088
		235.282		-484.651
		89.3163		-346.25
		-64.908		-610.788
		254.3		-331.567
		76.709		-640.513
		-180.723		-237.322
		-309.323		-77.0312
		-67.826		-650.376
		175.142		-1232.83
		-122.006		-250.532
		-204.692		-963.438
		129.756		-1205.1
		207.731		-1717.91
		-327.965		-670.128
		90.1695		-621.004
		-44.7131		-777.035
		10.9463		-541.185
		-543.261		-690.763
		40.2293		-439.138
		125.082		-533.591
		-89.206
		-239.824
		477.476
		-336.5
		-153.834
		-150.391
		0

## Sheet: Figure 3d
Entry				Shedding
RNase -		RNase +		RNase -		RNase +
[0-30]	[30-60]	[0-30]	[30-60]	[0-30]	[30-60]	[0-30]	[30-60]
1.9683	3.67692	0.828335	0.277982	6.53117	3.79033	0.702256	0.123198
2.75541	1.39663	0.206165	0.0131153	2.42219	1.66266	0.329485	0.0867613
1.10249	2.38517	0.0497579	0.0217277	3.44482	13.4352	0.595188	1.3377
1.11246	1.05825	0.0694772	0.0590744	3.10912	0.63033	0.481118	1.35481
1.18653	1.15149	0.367129	0.0510949	0.714818	1.51316	0.196886	0.400309
1.5686	0.664846	0.139489	0.150781	0.785742	0.797879	0.310032	1.85882
1.71118	0.759436	0.0738313	1.65356	1.61963	0.757103	0.239731	0.107849
0.86244	1.95182	0.196783	1.79402	1.23433	1.87953	0.351747	0.405344
2.67446	1.11289	2.47206	0.217247	8.4663	1.57973	0.489555	1.39078
2.47944	0.725311	2.13013	0.228377	1.96393	2.56887	1.00823	0.267103
1.67287	0.652007	0.992044	1.41239	5.73672	2.26446	0.500513	0.348393
1.0099	0.329915	0.0873022	0.257442	0.327152	2.29217	0.443815	0.398332
1.71608	0.327592	4.98112	0.102023	1.17393	0.678665	1.2504	0.295312
1.49424	0.146069	1.0242	0.177275	0.589864	1.0781	2.57538	0.188787
1.34461	0.464824	1.30103		1.98955	1.31298	2.6338
0.863193	0.282723	0.227437		0.818545	0.471876	1.9771
0.706864		0.577655		2.78852	0.87402	1.1735
0.288541		0.966919		2.46797	0.828445	0.403696
0.667037		0.22103		0.45707	0.770187	0.100827
0.678873		0.263667		1.95905	1.14973	0.0858632
0.974357		0.574841		0.917634	0.651382	0.0892835
0.971245		1.33207		0.636077	2.83956	1.80571
1.85108		0.237624		1.50945	1.33266	0.884721
0.735134		0.790289		2.02499	0.605848	0.491764
0.91959				1.11638	0.25592	0.0852395
0.25027				0.811478	1.92634	0.963832
0.386321				0.437485	0.948653	0.224326
0.34832				0.829998	1.21537	0.333109
1.12334				0.792254	1.42797	0.556803
0.659826				0.810473	2.1345	0.514357
0.358137				0.976901	0.732721	0.520019
0.637359				0.900546	0.759035	0.684069
0.637097				0.451493	0.421675
2.46081				0.994878	0.32122
2.19912				0.823744	1.01821
0.764053				0.399701	0.215433
0.810074				0.492904	0.52354
3.99702				0.560303	0.784852
1.62584				1.74036	0.483076
0.145043				4.20741	0.380906
0.809289				3.79491	0.705372
0.737341				2.68171	0.572032
0.859926				1.8067	0.385919
0.394624				1.30999	0.328036
0.302994				1.36757	0.922966
0.225083				0.827999	0.774487
0.567113				1.65465	1.90245
1.16361				0.189581	1.53141
0.715845				0.352063	1.47148
0.114347				0.193103	0.898372
0.0932979				0.435539	1.2259
0.283772					0.755302
0.830635					1.07539
0.80921					0.488929
1.20408					0.865918
0.835216					0.312593
0.840582					0.25413
1.46487					0.497598
0.401562					2.21348
					0.0639605
					0.121425
					0.147109
					0.403435
					0.554105
					0.0533725

## Sheet: Figure 3e
PCP-3x	PCP-4x	PCP-8x	PCP-3x/MCP-3x	PCP-4x/MCP-4x	PCP-14x/MCP-15x
396.531	20.6332	2767.8	18.1744	12.8409	40.4251
258.301	23.6266	1014.15	17.1242	46.0387	101.32
113.905	18.6459	2473.37	15.5367	51.2437	115.191
239.221	9.12205	28502.6	51.9809	34.1801	45.5443
436.201	8.32418	511.602	20.8938	11.2367	67.2265
223.666	15.0475	1005.11	28.695	89.8316	14.0669
290.654	19.8652	12305.7	18.9108	56.8695	210.814
259.56	47.1814	3168.09	54.2808	4.67429	131.324
904.101	19.1424	3468.9	32.9066	12.4933	24.7404
172.72	19.8553	86269.8	50.2825	49.6516	75.6131
170.421	29.4257	5586.31	23.9537	0.169091	24.0613
793.038	14.1429	37321	24.6613	44.6758	156.654
46.8066	10.3785	6829.32	18.0876	30.8178	45.0175
117.728	18.5037	62849.2	34.5003	43.9061	63.1134
311.985	29.149	2664.15	8.09334	78.8452	41.4385
1708.52	34.1451	1811.03	2.92247	91.7716	54.574
2557.25	19.659	31519.8	15.2578	57.8248	1137.76
79.5763	21.6646	3120.79	29.0022	101.755	165.558
178.387	10.7009	1138.01	12.0094	80.6385	139.028
76.7994	18.2195	24294.7	9.01175	46.2916	1513.92
67.8595	7.5826	606.822	14.9645	19.1666	2459.47
37.7505		1191.22		18.1023	2116.24
158.677		2751.3		132.442	2013.26
9.48559		1067.64		363.999	561.74
154.643		58632.1		255.801	404.746
79.6035		156.02		221.584	770.881
82.3068		797.919		81.8784	617.061
321.216		2853.09		202.493	839.62
174.275		473.937		331.072	856.042
441.764		662.885		62.9748	1288.26
17.2165		410.741		196.544	413.763
67.4263		144.522		77.2672	171.018
320.393		739.058		215.86	100.939
138.5		174.946		200.667	273.64
722.173		2067.17		34.3588	155.95
430.072		1274.51		147.122	89.5855
334.878		1133.8		132.9	90.992
1894.07		2084.04		136.252	99.6614
449.667		116.899		72.6534	61.3965
4943.9		87.7828		39.8223	204.029
86.9701		103.576		43.5339	354.334
277.828		175.71		16.1483	111.12
301.531		188.587		6.25212	177.954
289.087		110.637		22.3346	251.483
418.341		63.8939		44.438	229.494
442.998		52.8897			553.333
91.6862		66.1712			146.919
126.436		50.1144			192.035
204.402		19.9748			354.651
142.996		18.7774			197.203
131.217		23.9923			375.077
259.104		54.9185			2127.95
344.119		63.4878			1758.19
124.431		22.3985			261.325
329.174		56.5641			240.799
2706.92		27.2139			275.212
1857.25		110.467			330.631
80.2543		264.217			366.299
98.5605		297.367			312.148
101.665		423.783			204.173
34.9376		48.841			138.651
78.8064		388.231			451.664
126.55		126.178			283.282
175.126		517.061			216.962
111.71		518.917			366.86
70.4076		521.605			368.777
117.657		287.963			197.313
87.5001		160.401			536.941
134.408		20.6082			317.518
82.2638		21.9795			134.533
130.202		33.6738			431.441
163.114		273.952			745.249
165.629		242.575			299.971
		57.5989			320.96
		0.644649			434.13
		36.0175			525.801
		339.696			1470.08
		125.261			2164.82
		436.715			1112.97
		367.433			1269.09
		625.009			1033.56
		545.478			294.143
		420.612			564.516
		412			387.79
		303.728			1781.99
		31.6756
		22.5382
		16.1197
		55.2042
		61.4784
		319.022
		346.852
		80.4683
		53.4768
		563.175
		189.842
		155.442
		1137.29
		488.566
		134.593
		67.697
		398.338
		110.345
		826.508
		339.004
		880.021
		27.0071
		40.8186
		15.3971
		33.1167
		11.9869
		18.0749
		919.924
		125.351
		71.548
		1509.39
		667.135
		466.207

[truncated: 24 more sheets: Figure 3f, Figure 3g, Figure 4b, Figure 4c, Figure 4d, Figure 4e, Figure 4f, Figure 4g, Figure 5a, Figure 5b, Figure 5c, Figure 5d, Figure 5e, Figure 7a, Figure 7b, Figure 7c, Figure 7d, Figure 7e, Figure 7f, Supp. Figure 3 …]
